# Supplementary material for: Identification and prognostic value of DLGAP5 in endometrial cancer
Source: PeerJ. 2020 Nov 27;8:e10433. doi: 10.7717/peerj.10433 (PMC7703392; doi:10.7717/peerj.10433)
Supplement: Supplemental Information 11 [file peerj-08-10433-s011.txt]

Sample Id	DLGAP5: Mutations	Mutation Count	Mutations	Copy Number Alterations
TCGA-A5-A0G2-01	Missense	25712	DLGAP5: V520I, G384D, D311N	DLGAP5: Diploid
TCGA-A5-A1OF-01	Missense	10493	DLGAP5: P601T, P147T	DLGAP5: Diploid
TCGA-A5-A2K5-01	Missense	8509	DLGAP5: L131I, F524L, S756Y	DLGAP5: Diploid
TCGA-AP-A056-01	Missense	8230	DLGAP5: R468H	DLGAP5: Diploid
TCGA-AP-A1DK-01	Missense	10312	DLGAP5: K255R	DLGAP5: Diploid
TCGA-AP-A1DV-01	Missense	12063	DLGAP5: E40K	DLGAP5: Diploid
TCGA-AP-A1E0-01	Missense	4833	DLGAP5: S67Y	DLGAP5: Diploid
TCGA-AX-A06F-01	Missense	7282	DLGAP5: S756Y, C801Y, G407D	DLGAP5: Diploid
TCGA-AX-A1CE-01	Missense	11440	DLGAP5: P727S	DLGAP5: Diploid
TCGA-B5-A0JY-01	Missense	9706	DLGAP5: S787Y	DLGAP5: Diploid
TCGA-B5-A11E-01	Missense	9039	DLGAP5: V643A	DLGAP5: Diploid
TCGA-B5-A3FC-01	Missense	12211	DLGAP5: D126G	DLGAP5: Diploid
TCGA-D1-A0ZS-01	Missense	386	DLGAP5: S725G	DLGAP5: Diploid
TCGA-D1-A0ZV-01	Missense	39	DLGAP5: R151W	DLGAP5: Diploid
TCGA-D1-A103-01	Missense	6849	DLGAP5: L60I	DLGAP5: Diploid
TCGA-DF-A2KU-01	Missense	10052	DLGAP5: R41Q	DLGAP5: Diploid
TCGA-DI-A1BU-01	Missense	7642	DLGAP5: K378E	DLGAP5: Diploid
TCGA-E6-A1LX-01	Missense	12691	DLGAP5: D701Y, I296T	DLGAP5: Diploid
TCGA-E6-A1M0-01	Missense	1737	DLGAP5: K193Q	DLGAP5: Gain
TCGA-EO-A22R-01	Missense	12771	DLGAP5: R122C	DLGAP5: Diploid
TCGA-EO-A3AY-01	Missense	3383	DLGAP5: K397T	DLGAP5: Diploid
TCGA-EO-A3B0-01	Missense	10909	DLGAP5: S756Y	DLGAP5: Diploid
TCGA-FI-A2D5-01	Missense	13865	DLGAP5: L466I	DLGAP5: Diploid
TCGA-B5-A1MR-01	Truncating	7305	DLGAP5: E845*, E349*	DLGAP5: Diploid
TCGA-B5-A3FA-01	Truncating	9652	DLGAP5: E99*	DLGAP5: Diploid
TCGA-D1-A1NY-01	Truncating	576	DLGAP5: N771Kfs*7	DLGAP5: Diploid
TCGA-DF-A2KN-01	Truncating	4342	DLGAP5: X392_splice	DLGAP5: Diploid
TCGA-FI-A2F4-01	Truncating	1908	DLGAP5: V554Sfs*8	DLGAP5: Diploid
TCGA-5B-A90C-01	Fusion	47	DLGAP5: WDHD1-DLGAP5	DLGAP5: Amplification
TCGA-EO-A22U-01	Multiple	13829	DLGAP5: L131I, S273*	DLGAP5: Diploid
TCGA-2E-A9G8-01	Wild type	65	-	DLGAP5: Diploid
TCGA-4E-A92E-01	Wild type	146	-	DLGAP5: Diploid
TCGA-5S-A9Q8-01	Wild type	50	-	DLGAP5: Diploid
TCGA-A5-A0G1-01	Wild type	10820	-	DLGAP5: Diploid
TCGA-A5-A0G5-01	Wild type	123	-	DLGAP5: Diploid
TCGA-A5-A0G9-01	Wild type	441	-	DLGAP5: Diploid
TCGA-A5-A0GA-01	Wild type	300	-	DLGAP5: Diploid
TCGA-A5-A0GB-01	Wild type	671	-	DLGAP5: Diploid
TCGA-A5-A0GE-01	Wild type	31	-	DLGAP5: Diploid
TCGA-A5-A0GH-01	Wild type	432	-	DLGAP5: Diploid
TCGA-A5-A0GI-01	Wild type	340	-	DLGAP5: Diploid
TCGA-A5-A0GJ-01	Wild type	61	-	DLGAP5: Diploid
TCGA-A5-A0GM-01	Wild type	42	-	DLGAP5: Diploid
TCGA-A5-A0GN-01	Wild type	56	-	DLGAP5: Shallow Deletion
TCGA-A5-A0GP-01	Wild type	1458	-	DLGAP5: Diploid
TCGA-A5-A0GQ-01	Wild type	57	-	DLGAP5: Diploid
TCGA-A5-A0GU-01	Wild type	42	-	DLGAP5: Diploid
TCGA-A5-A0GV-01	Wild type	46	-	DLGAP5: Diploid
TCGA-A5-A0GW-01	Wild type	307	-	DLGAP5: Diploid
TCGA-A5-A0GX-01	Wild type	32	-	DLGAP5: Diploid
TCGA-A5-A0R6-01	Wild type	48	-	DLGAP5: Shallow Deletion
TCGA-A5-A0R7-01	Wild type	69	-	DLGAP5: Shallow Deletion
TCGA-A5-A0R8-01	Wild type	77	-	DLGAP5: Diploid
TCGA-A5-A0R9-01	Wild type	43	-	DLGAP5: Diploid
TCGA-A5-A0RA-01	Wild type	76	-	DLGAP5: Diploid
TCGA-A5-A0VP-01	Wild type	1472	-	DLGAP5: Diploid
TCGA-A5-A0VQ-01	Wild type	367	-	DLGAP5: Diploid
TCGA-A5-A1OG-01	Wild type	37	-	DLGAP5: Shallow Deletion
TCGA-A5-A1OH-01	Wild type	113	-	DLGAP5: Gain
TCGA-A5-A1OJ-01	Wild type	62	-	DLGAP5: Diploid
TCGA-A5-A1OK-01	Wild type	65	-	DLGAP5: Gain
TCGA-A5-A2K2-01	Wild type	124	-	DLGAP5: Gain
TCGA-A5-A2K3-01	Wild type	1234	-	DLGAP5: Diploid
TCGA-A5-A2K4-01	Wild type	30	-	DLGAP5: Diploid
TCGA-A5-A2K7-01	Wild type	610	-	DLGAP5: Diploid
TCGA-A5-A3LO-01	Wild type	30	-	DLGAP5: Diploid
TCGA-A5-A3LP-01	Wild type	49	-	DLGAP5: Gain
TCGA-A5-A7WK-01	Wild type	61	-	DLGAP5: Shallow Deletion
TCGA-A5-AB3J-01	Wild type	43	-	DLGAP5: Gain
TCGA-AJ-A23M-01	Wild type	105	-	DLGAP5: Gain
TCGA-AJ-A23N-01	Wild type	46	-	DLGAP5: Diploid
TCGA-AJ-A23O-01	Wild type	864	-	DLGAP5: Diploid
TCGA-AJ-A2QK-01	Wild type	69	-	DLGAP5: Diploid
TCGA-AJ-A2QL-01	Wild type	44	-	DLGAP5: Diploid
TCGA-AJ-A2QM-01	Wild type	180	-	DLGAP5: Diploid
TCGA-AJ-A2QN-01	Wild type	53	-	DLGAP5: Diploid
TCGA-AJ-A2QO-01	Wild type	1129	-	DLGAP5: Diploid
TCGA-AJ-A3BD-01	Wild type	77	-	DLGAP5: Shallow Deletion
TCGA-AJ-A3BF-01	Wild type	26	-	DLGAP5: Diploid
TCGA-AJ-A3BG-01	Wild type	1274	-	DLGAP5: Diploid
TCGA-AJ-A3BH-01	Wild type	2677	-	DLGAP5: Diploid
TCGA-AJ-A3BI-01	Wild type	40	-	DLGAP5: Diploid
TCGA-AJ-A3BK-01	Wild type	58	-	DLGAP5: Diploid
TCGA-AJ-A3EJ-01	Wild type	55	-	DLGAP5: Shallow Deletion
TCGA-AJ-A3EK-01	Wild type	5730	-	DLGAP5: Diploid
TCGA-AJ-A3EL-01	Wild type	7385	-	DLGAP5: Diploid
TCGA-AJ-A3EM-01	Wild type	50	-	DLGAP5: Gain
TCGA-AJ-A3I9-01	Wild type	26	-	DLGAP5: Diploid
TCGA-AJ-A3IA-01	Wild type	229	-	DLGAP5: Shallow Deletion
TCGA-AJ-A3NF-01	Wild type	55	-	DLGAP5: Gain
TCGA-AJ-A3NG-01	Wild type	75	-	DLGAP5: Diploid
TCGA-AJ-A3OJ-01	Wild type	884	-	DLGAP5: Diploid
TCGA-AJ-A3OK-01	Wild type	656	-	DLGAP5: Diploid
TCGA-AJ-A3OL-01	Wild type	292	-	DLGAP5: Diploid
TCGA-AJ-A3QS-01	Wild type	228	-	DLGAP5: Diploid
TCGA-AJ-A3TW-01	Wild type	113	-	DLGAP5: Gain
TCGA-AJ-A5DV-01	Wild type	80	-	DLGAP5: Diploid
TCGA-AJ-A5DW-01	Wild type	3188	-	DLGAP5: Diploid
TCGA-AJ-A6NU-01	Wild type	42	-	DLGAP5: Shallow Deletion
TCGA-AJ-A8CT-01	Wild type	631	-	DLGAP5: Diploid
TCGA-AJ-A8CV-01	Wild type	218	-	DLGAP5: Diploid
TCGA-AJ-A8CW-01	Wild type	657	-	DLGAP5: Diploid
TCGA-AP-A051-01	Wild type	8312	-	DLGAP5: Diploid
TCGA-AP-A052-01	Wild type	42	-	DLGAP5: Diploid
TCGA-AP-A054-01	Wild type	1089	-	DLGAP5: Diploid
TCGA-AP-A059-01	Wild type	10939	-	DLGAP5: Diploid
TCGA-AP-A05A-01	Wild type	70	-	DLGAP5: Gain
TCGA-AP-A05D-01	Wild type	31	-	DLGAP5: Shallow Deletion
TCGA-AP-A05H-01	Wild type	65	-	DLGAP5: Shallow Deletion
TCGA-AP-A05J-01	Wild type	44	-	DLGAP5: Diploid
TCGA-AP-A05N-01	Wild type	257	-	DLGAP5: Diploid
TCGA-AP-A05P-01	Wild type	50	-	DLGAP5: Diploid
TCGA-AP-A0L8-01	Wild type	60	-	DLGAP5: Shallow Deletion
TCGA-AP-A0L9-01	Wild type	65	-	DLGAP5: Shallow Deletion
TCGA-AP-A0LD-01	Wild type	448	-	DLGAP5: Diploid
TCGA-AP-A0LE-01	Wild type	545	-	DLGAP5: Diploid
TCGA-AP-A0LF-01	Wild type	241	-	DLGAP5: Diploid
TCGA-AP-A0LG-01	Wild type	411	-	DLGAP5: Diploid
TCGA-AP-A0LH-01	Wild type	30	-	DLGAP5: Diploid
TCGA-AP-A0LI-01	Wild type	106	-	DLGAP5: Shallow Deletion
TCGA-AP-A0LJ-01	Wild type	38	-	DLGAP5: Diploid
TCGA-AP-A0LL-01	Wild type	45	-	DLGAP5: Diploid
TCGA-AP-A0LM-01	Wild type	13187	-	DLGAP5: Diploid
TCGA-AP-A0LN-01	Wild type	61	-	DLGAP5: Diploid
TCGA-AP-A0LO-01	Wild type	28	-	DLGAP5: Shallow Deletion
TCGA-AP-A0LP-01	Wild type	295	-	DLGAP5: Diploid
TCGA-AP-A0LQ-01	Wild type	53	-	DLGAP5: Diploid
TCGA-AP-A0LS-01	Wild type	419	-	DLGAP5: Diploid
TCGA-AP-A0LT-01	Wild type	638	-	DLGAP5: Diploid
TCGA-AP-A0LV-01	Wild type	20	-	DLGAP5: Diploid
TCGA-AP-A1DH-01	Wild type	579	-	DLGAP5: Diploid
TCGA-AP-A1DM-01	Wild type	354	-	DLGAP5: Diploid
TCGA-AP-A1DO-01	Wild type	552	-	DLGAP5: Diploid
TCGA-AP-A1DP-01	Wild type	448	-	DLGAP5: Diploid
TCGA-AP-A1DQ-01	Wild type	29	-	DLGAP5: Diploid
TCGA-AP-A1DR-01	Wild type	739	-	DLGAP5: Diploid
TCGA-AP-A1E1-01	Wild type	554	-	DLGAP5: Diploid
TCGA-AP-A1E3-01	Wild type	41	-	DLGAP5: Diploid
TCGA-AP-A1E4-01	Wild type	20	-	DLGAP5: Diploid
TCGA-AP-A5FX-01	Wild type	38	-	DLGAP5: Diploid
TCGA-AW-A1PO-01	Wild type	67	-	DLGAP5: Diploid
TCGA-AX-A05S-01	Wild type	498	-	DLGAP5: Diploid
TCGA-AX-A05T-01	Wild type	46	-	DLGAP5: Diploid
TCGA-AX-A05U-01	Wild type	27	-	DLGAP5: Diploid
TCGA-AX-A05W-01	Wild type	66	-	DLGAP5: Diploid
TCGA-AX-A05Y-01	Wild type	184	-	DLGAP5: Diploid
TCGA-AX-A05Z-01	Wild type	7369	-	DLGAP5: Diploid
TCGA-AX-A060-01	Wild type	741	-	DLGAP5: Diploid
TCGA-AX-A062-01	Wild type	26	-	DLGAP5: Diploid
TCGA-AX-A063-01	Wild type	999	-	DLGAP5: Diploid
TCGA-AX-A064-01	Wild type	262	-	DLGAP5: Diploid
TCGA-AX-A06B-01	Wild type	41	-	DLGAP5: Diploid
TCGA-AX-A06H-01	Wild type	410	-	DLGAP5: Diploid
TCGA-AX-A06J-01	Wild type	58	-	DLGAP5: Diploid
TCGA-AX-A06L-01	Wild type	41	-	DLGAP5: Diploid
TCGA-AX-A0IS-01	Wild type	49	-	DLGAP5: Diploid
TCGA-AX-A0IU-01	Wild type	55	-	DLGAP5: Diploid
TCGA-AX-A0IW-01	Wild type	50	-	DLGAP5: Shallow Deletion
TCGA-AX-A0J0-01	Wild type	7790	-	DLGAP5: Diploid
TCGA-AX-A0J1-01	Wild type	5126	-	DLGAP5: Diploid
TCGA-AX-A1C4-01	Wild type	862	-	DLGAP5: Diploid
TCGA-AX-A1C5-01	Wild type	844	-	DLGAP5: Diploid
TCGA-AX-A1C7-01	Wild type	44	-	DLGAP5: Diploid
TCGA-AX-A1C8-01	Wild type	70	-	DLGAP5: Diploid
TCGA-AX-A1C9-01	Wild type	965	-	DLGAP5: Diploid
TCGA-AX-A1CA-01	Wild type	108	-	DLGAP5: Shallow Deletion
TCGA-AX-A1CC-01	Wild type	19	-	DLGAP5: Gain
TCGA-AX-A1CF-01	Wild type	92	-	DLGAP5: Diploid
TCGA-AX-A1CI-01	Wild type	61	-	DLGAP5: Diploid
TCGA-AX-A1CJ-01	Wild type	49	-	DLGAP5: Diploid
TCGA-AX-A1CK-01	Wild type	59	-	DLGAP5: Diploid
TCGA-AX-A1CN-01	Wild type	35	-	DLGAP5: Diploid
TCGA-AX-A2H2-01	Wild type	185	-	DLGAP5: Diploid
TCGA-AX-A2H4-01	Wild type	167	-	DLGAP5: Gain
TCGA-AX-A2H5-01	Wild type	47	-	DLGAP5: Diploid
TCGA-AX-A2H7-01	Wild type	84	-	DLGAP5: Diploid
TCGA-AX-A2HA-01	Wild type	1505	-	DLGAP5: Diploid
TCGA-AX-A2HC-01	Wild type	12976	-	DLGAP5: Diploid
TCGA-AX-A2HD-01	Wild type	7848	-	DLGAP5: Diploid
TCGA-AX-A2HG-01	Wild type	864	-	DLGAP5: Diploid
TCGA-AX-A2HH-01	Wild type	38	-	DLGAP5: Diploid
TCGA-AX-A2HJ-01	Wild type	1574	-	DLGAP5: Diploid
TCGA-AX-A2HK-01	Wild type	63	-	DLGAP5: Diploid
TCGA-AX-A2IN-01	Wild type	516	-	DLGAP5: Diploid
TCGA-AX-A2IO-01	Wild type	342	-	DLGAP5: Gain
TCGA-AX-A3FS-01	Wild type	757	-	DLGAP5: Diploid
TCGA-AX-A3FT-01	Wild type	1281	-	DLGAP5: Diploid
TCGA-AX-A3FV-01	Wild type	81	-	DLGAP5: Diploid
TCGA-AX-A3FW-01	Wild type	42	-	DLGAP5: Diploid
TCGA-AX-A3FX-01	Wild type	56	-	DLGAP5: Diploid
TCGA-AX-A3FZ-01	Wild type	40	-	DLGAP5: Diploid
TCGA-AX-A3G1-01	Wild type	58	-	DLGAP5: Shallow Deletion
TCGA-AX-A3G4-01	Wild type	36	-	DLGAP5: Diploid
TCGA-AX-A3G6-01	Wild type	55	-	DLGAP5: Shallow Deletion
TCGA-AX-A3G7-01	Wild type	28	-	DLGAP5: Shallow Deletion
TCGA-AX-A3G8-01	Wild type	782	-	DLGAP5: Diploid
TCGA-AX-A3G9-01	Wild type	658	-	DLGAP5: Diploid
TCGA-AX-A3GB-01	Wild type	79	-	DLGAP5: Diploid
TCGA-AX-A3GI-01	Wild type	39	-	DLGAP5: Shallow Deletion
TCGA-B5-A0JN-01	Wild type	140	-	DLGAP5: Shallow Deletion
TCGA-B5-A0JR-01	Wild type	568	-	DLGAP5: Gain
TCGA-B5-A0JS-01	Wild type	28	-	DLGAP5: Diploid
TCGA-B5-A0JT-01	Wild type	66	-	DLGAP5: Diploid
TCGA-B5-A0JU-01	Wild type	407	-	DLGAP5: Diploid
TCGA-B5-A0JV-01	Wild type	345	-	DLGAP5: Diploid
TCGA-B5-A0JX-01	Wild type	65	-	DLGAP5: Diploid
TCGA-B5-A0JZ-01	Wild type	497	-	DLGAP5: Diploid
TCGA-B5-A0K0-01	Wild type	20	-	DLGAP5: Diploid
TCGA-B5-A0K1-01	Wild type	42	-	DLGAP5: Diploid
TCGA-B5-A0K2-01	Wild type	301	-	DLGAP5: Diploid
TCGA-B5-A0K3-01	Wild type	54	-	DLGAP5: Diploid
TCGA-B5-A0K4-01	Wild type	50	-	DLGAP5: Gain
TCGA-B5-A0K6-01	Wild type	352	-	DLGAP5: Diploid
TCGA-B5-A0K7-01	Wild type	44	-	DLGAP5: Diploid
TCGA-B5-A0K8-01	Wild type	41	-	DLGAP5: Shallow Deletion
TCGA-B5-A0K9-01	Wild type	757	-	DLGAP5: Diploid
TCGA-B5-A11F-01	Wild type	39	-	DLGAP5: Diploid
TCGA-B5-A11G-01	Wild type	553	-	DLGAP5: Diploid
TCGA-B5-A11H-01	Wild type	1017	-	DLGAP5: Diploid
TCGA-B5-A11I-01	Wild type	49	-	DLGAP5: Gain
TCGA-B5-A11J-01	Wild type	435	-	DLGAP5: Diploid
TCGA-B5-A11L-01	Wild type	111	-	DLGAP5: Diploid
TCGA-B5-A11N-01	Wild type	1908	-	DLGAP5: Diploid
TCGA-B5-A11O-01	Wild type	96	-	DLGAP5: Diploid
TCGA-B5-A11P-01	Wild type	43	-	DLGAP5: Shallow Deletion
TCGA-B5-A11Q-01	Wild type	41	-	DLGAP5: Diploid
TCGA-B5-A11R-01	Wild type	592	-	DLGAP5: Diploid
TCGA-B5-A11S-01	Wild type	51	-	DLGAP5: Diploid
TCGA-B5-A11U-01	Wild type	368	-	DLGAP5: Diploid
TCGA-B5-A11V-01	Wild type	56	-	DLGAP5: Diploid
TCGA-B5-A11W-01	Wild type	73	-	DLGAP5: Diploid
TCGA-B5-A11Y-01	Wild type	954	-	DLGAP5: Diploid
TCGA-B5-A11Z-01	Wild type	52	-	DLGAP5: Diploid
TCGA-B5-A121-01	Wild type	31	-	DLGAP5: Diploid
TCGA-B5-A1MS-01	Wild type	45	-	DLGAP5: Diploid
TCGA-B5-A1MU-01	Wild type	32	-	DLGAP5: Gain
TCGA-B5-A1MV-01	Wild type	60	-	DLGAP5: Diploid
TCGA-B5-A1MW-01	Wild type	538	-	DLGAP5: Diploid
TCGA-B5-A1MX-01	Wild type	5697	-	DLGAP5: Diploid
TCGA-B5-A1MY-01	Wild type	49	-	DLGAP5: Shallow Deletion
TCGA-B5-A1MZ-01	Wild type	52	-	DLGAP5: Diploid
TCGA-B5-A1N2-01	Wild type	141	-	DLGAP5: Diploid
TCGA-B5-A3F9-01	Wild type	55	-	DLGAP5: Diploid
TCGA-B5-A3FB-01	Wild type	43	-	DLGAP5: Amplification
TCGA-B5-A3FD-01	Wild type	41	-	DLGAP5: Diploid
TCGA-B5-A3FH-01	Wild type	38	-	DLGAP5: Diploid
TCGA-B5-A3S1-01	Wild type	91	-	DLGAP5: Shallow Deletion
TCGA-B5-A5OC-01	Wild type	979	-	DLGAP5: Diploid
TCGA-B5-A5OD-01	Wild type	50	-	DLGAP5: Shallow Deletion
TCGA-B5-A5OE-01	Wild type	70	-	DLGAP5: Diploid
TCGA-BG-A0LW-01	Wild type	30	-	DLGAP5: Diploid
TCGA-BG-A0LX-01	Wild type	449	-	DLGAP5: Diploid
TCGA-BG-A0M0-01	Wild type	137	-	DLGAP5: Diploid
TCGA-BG-A0M2-01	Wild type	27	-	DLGAP5: Diploid
TCGA-BG-A0M3-01	Wild type	58	-	DLGAP5: Diploid
TCGA-BG-A0M4-01	Wild type	578	-	DLGAP5: Diploid
TCGA-BG-A0M6-01	Wild type	45	-	DLGAP5: Shallow Deletion
TCGA-BG-A0M7-01	Wild type	63	-	DLGAP5: Diploid
TCGA-BG-A0M9-01	Wild type	57	-	DLGAP5: Diploid
TCGA-BG-A0MA-01	Wild type	44	-	DLGAP5: Diploid
TCGA-BG-A0MC-01	Wild type	50	-	DLGAP5: Diploid
TCGA-BG-A0MG-01	Wild type	101	-	DLGAP5: Diploid
TCGA-BG-A0MI-01	Wild type	52	-	DLGAP5: Diploid
TCGA-BG-A0MK-01	Wild type	81	-	DLGAP5: Diploid
TCGA-BG-A0MO-01	Wild type	39	-	DLGAP5: Diploid
TCGA-BG-A0MQ-01	Wild type	602	-	DLGAP5: Diploid
TCGA-BG-A0MT-01	Wild type	33	-	DLGAP5: Diploid
TCGA-BG-A0MU-01	Wild type	53	-	DLGAP5: Diploid
TCGA-BG-A0RY-01	Wild type	46	-	DLGAP5: Diploid
TCGA-BG-A0VT-01	Wild type	32	-	DLGAP5: Diploid
TCGA-BG-A0VV-01	Wild type	42	-	DLGAP5: Diploid
TCGA-BG-A0VW-01	Wild type	434	-	DLGAP5: Diploid
TCGA-BG-A0VX-01	Wild type	177	-	DLGAP5: Diploid
TCGA-BG-A0VZ-01	Wild type	332	-	DLGAP5: Diploid
TCGA-BG-A0W1-01	Wild type	66	-	DLGAP5: Diploid
TCGA-BG-A0W2-01	Wild type	30	-	DLGAP5: Diploid
TCGA-BG-A0YU-01	Wild type	18	-	DLGAP5: Diploid
TCGA-BG-A0YV-01	Wild type	72	-	DLGAP5: Diploid
TCGA-BG-A186-01	Wild type	30	-	DLGAP5: Diploid
TCGA-BG-A187-01	Wild type	80	-	DLGAP5: Diploid
TCGA-BG-A18A-01	Wild type	54	-	DLGAP5: Diploid
TCGA-BG-A18B-01	Wild type	371	-	DLGAP5: Diploid
TCGA-BG-A18C-01	Wild type	49	-	DLGAP5: Shallow Deletion
TCGA-BG-A222-01	Wild type	4274	-	DLGAP5: Diploid
TCGA-BG-A2AE-01	Wild type	56	-	DLGAP5: Diploid
TCGA-BG-A2L7-01	Wild type	617	-	DLGAP5: Diploid
TCGA-BG-A3EW-01	Wild type	449	-	DLGAP5: Diploid
TCGA-BG-A3PP-01	Wild type	45	-	DLGAP5: Gain
TCGA-BK-A0C9-01	Wild type	590	-	DLGAP5: Gain
TCGA-BK-A0CA-01	Wild type	48	-	DLGAP5: Diploid
TCGA-BK-A0CB-01	Wild type	53	-	DLGAP5: Diploid
TCGA-BK-A0CC-01	Wild type	51	-	DLGAP5: Shallow Deletion
TCGA-BK-A139-01	Wild type	125	-	DLGAP5: Shallow Deletion
TCGA-BK-A13B-01	Wild type	635	-	DLGAP5: Diploid
TCGA-BK-A13C-01	Wild type	44	-	DLGAP5: Diploid
TCGA-BK-A26L-01	Wild type	74	-	DLGAP5: Gain
TCGA-BK-A4ZD-01	Wild type	72	-	DLGAP5: Gain
TCGA-BK-A56F-01	Wild type	54	-	DLGAP5: Diploid
TCGA-BK-A6W3-01	Wild type	3921	-	DLGAP5: Diploid
TCGA-BK-A6W4-01	Wild type	24	-	DLGAP5: Diploid
TCGA-BS-A0T9-01	Wild type	58	-	DLGAP5: Diploid
TCGA-BS-A0TA-01	Wild type	471	-	DLGAP5: Diploid
TCGA-BS-A0TC-01	Wild type	1314	-	DLGAP5: Diploid
TCGA-BS-A0TD-01	Wild type	35	-	DLGAP5: Diploid
TCGA-BS-A0TE-01	Wild type	301	-	DLGAP5: Diploid
TCGA-BS-A0TG-01	Wild type	39	-	DLGAP5: Diploid
TCGA-BS-A0TI-01	Wild type	84	-	DLGAP5: Diploid
TCGA-BS-A0TJ-01	Wild type	700	-	DLGAP5: Diploid
TCGA-BS-A0U5-01	Wild type	58	-	DLGAP5: Diploid
TCGA-BS-A0U7-01	Wild type	185	-	DLGAP5: Diploid
TCGA-BS-A0U8-01	Wild type	425	-	DLGAP5: Diploid
TCGA-BS-A0U9-01	Wild type	36	-	DLGAP5: Gain
TCGA-BS-A0UA-01	Wild type	321	-	DLGAP5: Diploid
TCGA-BS-A0UF-01	Wild type	8376	-	DLGAP5: Diploid
TCGA-BS-A0UJ-01	Wild type	1583	-	DLGAP5: Diploid
TCGA-BS-A0UL-01	Wild type	388	-	DLGAP5: Diploid
TCGA-BS-A0UT-01	Wild type	39	-	DLGAP5: Diploid
TCGA-BS-A0UV-01	Wild type	8968	-	DLGAP5: Diploid
TCGA-BS-A0V4-01	Wild type	323	-	DLGAP5: Diploid
TCGA-BS-A0V6-01	Wild type	52	-	DLGAP5: Diploid
TCGA-BS-A0V7-01	Wild type	59	-	DLGAP5: Diploid
TCGA-BS-A0V8-01	Wild type	76	-	DLGAP5: Diploid
TCGA-BS-A0VI-01	Wild type	308	-	DLGAP5: Diploid
TCGA-BS-A0WQ-01	Wild type	42	-	DLGAP5: Diploid
TCGA-D1-A0ZN-01	Wild type	42	-	DLGAP5: Diploid
TCGA-D1-A0ZO-01	Wild type	630	-	DLGAP5: Diploid
TCGA-D1-A0ZP-01	Wild type	32	-	DLGAP5: Diploid
TCGA-D1-A0ZQ-01	Wild type	75	-	DLGAP5: Diploid
TCGA-D1-A0ZR-01	Wild type	51	-	DLGAP5: Diploid
TCGA-D1-A0ZU-01	Wild type	32	-	DLGAP5: Diploid
TCGA-D1-A0ZZ-01	Wild type	63	-	DLGAP5: Diploid
TCGA-D1-A101-01	Wild type	433	-	DLGAP5: Diploid
TCGA-D1-A102-01	Wild type	42	-	DLGAP5: Diploid
TCGA-D1-A15V-01	Wild type	42	-	DLGAP5: Diploid
TCGA-D1-A15W-01	Wild type	66	-	DLGAP5: Diploid
TCGA-D1-A15X-01	Wild type	1510	-	DLGAP5: Diploid
TCGA-D1-A15Z-01	Wild type	67	-	DLGAP5: Diploid
TCGA-D1-A160-01	Wild type	499	-	DLGAP5: Diploid
TCGA-D1-A161-01	Wild type	79	-	DLGAP5: Diploid
TCGA-D1-A163-01	Wild type	572	-	DLGAP5: Diploid
TCGA-D1-A165-01	Wild type	63	-	DLGAP5: Diploid
TCGA-D1-A167-01	Wild type	1555	-	DLGAP5: Diploid
TCGA-D1-A168-01	Wild type	49	-	DLGAP5: Diploid
TCGA-D1-A169-01	Wild type	54	-	DLGAP5: Gain
TCGA-D1-A16B-01	Wild type	49	-	DLGAP5: Diploid
TCGA-D1-A16D-01	Wild type	42	-	DLGAP5: Diploid
TCGA-D1-A16E-01	Wild type	53	-	DLGAP5: Diploid
TCGA-D1-A16G-01	Wild type	41	-	DLGAP5: Diploid
TCGA-D1-A16I-01	Wild type	37	-	DLGAP5: Shallow Deletion
TCGA-D1-A16J-01	Wild type	224	-	DLGAP5: Diploid
TCGA-D1-A16N-01	Wild type	128	-	DLGAP5: Diploid
TCGA-D1-A16O-01	Wild type	31	-	DLGAP5: Diploid
TCGA-D1-A16Q-01	Wild type	29	-	DLGAP5: Diploid
TCGA-D1-A16R-01	Wild type	45	-	DLGAP5: Diploid
TCGA-D1-A16S-01	Wild type	53	-	DLGAP5: Diploid
TCGA-D1-A16V-01	Wild type	40	-	DLGAP5: Diploid
TCGA-D1-A16X-01	Wild type	2725	-	DLGAP5: Diploid
TCGA-D1-A16Y-01	Wild type	1065	-	DLGAP5: Diploid
TCGA-D1-A174-01	Wild type	802	-	DLGAP5: Diploid
TCGA-D1-A176-01	Wild type	437	-	DLGAP5: Diploid
TCGA-D1-A177-01	Wild type	806	-	DLGAP5: Diploid
TCGA-D1-A17A-01	Wild type	242	-	DLGAP5: Diploid
TCGA-D1-A17B-01	Wild type	286	-	DLGAP5: Diploid
TCGA-D1-A17C-01	Wild type	51	-	DLGAP5: Diploid
TCGA-D1-A17D-01	Wild type	481	-	DLGAP5: Diploid
TCGA-D1-A17F-01	Wild type	219	-	DLGAP5: Diploid
TCGA-D1-A17H-01	Wild type	662	-	DLGAP5: Diploid
TCGA-D1-A17K-01	Wild type	58	-	DLGAP5: Diploid
TCGA-D1-A17L-01	Wild type	64	-	DLGAP5: Diploid
TCGA-D1-A17M-01	Wild type	435	-	DLGAP5: Diploid
TCGA-D1-A17N-01	Wild type	28	-	DLGAP5: Diploid
TCGA-D1-A17Q-01	Wild type	5940	-	DLGAP5: Diploid
TCGA-D1-A17R-01	Wild type	253	-	DLGAP5: Diploid
TCGA-D1-A17S-01	Wild type	47	-	DLGAP5: Diploid
TCGA-D1-A17T-01	Wild type	66	-	DLGAP5: Diploid
TCGA-D1-A17U-01	Wild type	422	-	DLGAP5: Diploid
TCGA-D1-A1NS-01	Wild type	289	-	DLGAP5: Diploid
TCGA-D1-A1NU-01	Wild type	79	-	DLGAP5: Shallow Deletion
TCGA-D1-A1NW-01	Wild type	55	-	DLGAP5: Shallow Deletion
TCGA-D1-A1NX-01	Wild type	41	-	DLGAP5: Diploid
TCGA-D1-A1NZ-01	Wild type	719	-	DLGAP5: Diploid
TCGA-D1-A1O0-01	Wild type	49	-	DLGAP5: Gain
TCGA-D1-A1O5-01	Wild type	64	-	DLGAP5: Diploid
TCGA-D1-A1O7-01	Wild type	329	-	DLGAP5: Diploid
TCGA-D1-A1O8-01	Wild type	60	-	DLGAP5: Diploid
TCGA-D1-A2G0-01	Wild type	817	-	DLGAP5: Diploid
TCGA-D1-A2G5-01	Wild type	214	-	DLGAP5: Gain
TCGA-D1-A2G6-01	Wild type	69	-	DLGAP5: Diploid
TCGA-D1-A2G7-01	Wild type	42	-	DLGAP5: Diploid
TCGA-D1-A3DA-01	Wild type	75	-	DLGAP5: Diploid
TCGA-D1-A3DG-01	Wild type	94	-	DLGAP5: Diploid
TCGA-D1-A3DH-01	Wild type	89	-	DLGAP5: Diploid
TCGA-D1-A3JQ-01	Wild type	30	-	DLGAP5: Shallow Deletion
TCGA-DF-A2KR-01	Wild type	93	-	DLGAP5: Diploid
TCGA-DF-A2KS-01	Wild type	117	-	DLGAP5: Shallow Deletion
TCGA-DF-A2KV-01	Wild type	1325	-	DLGAP5: Diploid
TCGA-DF-A2KZ-01	Wild type	598	-	DLGAP5: Diploid
TCGA-DF-A2L0-01	Wild type	44	-	DLGAP5: Diploid
TCGA-DI-A0WH-01	Wild type	587	-	DLGAP5: Diploid
TCGA-DI-A1BY-01	Wild type	56	-	DLGAP5: Diploid
TCGA-DI-A1C3-01	Wild type	42	-	DLGAP5: Diploid
TCGA-DI-A1NN-01	Wild type	47	-	DLGAP5: Shallow Deletion
TCGA-DI-A1NO-01	Wild type	231	-	DLGAP5: Shallow Deletion
TCGA-DI-A2QT-01	Wild type	22	-	DLGAP5: Gain
TCGA-DI-A2QU-01	Wild type	63	-	DLGAP5: Diploid
TCGA-DI-A2QY-01	Wild type	109	-	DLGAP5: Gain
TCGA-E6-A1LZ-01	Wild type	238	-	DLGAP5: Diploid
TCGA-E6-A2P8-01	Wild type	561	-	DLGAP5: Diploid
TCGA-E6-A2P9-01	Wild type	864	-	DLGAP5: Diploid
TCGA-E6-A8L9-01	Wild type	51	-	DLGAP5: Shallow Deletion
TCGA-EC-A1NJ-01	Wild type	257	-	DLGAP5: Diploid
TCGA-EC-A1QX-01	Wild type	645	-	DLGAP5: Diploid
TCGA-EC-A24G-01	Wild type	1019	-	DLGAP5: Diploid
TCGA-EO-A1Y5-01	Wild type	72	-	DLGAP5: Gain
TCGA-EO-A1Y7-01	Wild type	42	-	DLGAP5: Diploid
TCGA-EO-A1Y8-01	Wild type	48	-	DLGAP5: Diploid
TCGA-EO-A22S-01	Wild type	636	-	DLGAP5: Diploid
TCGA-EO-A22T-01	Wild type	992	-	DLGAP5: Diploid
TCGA-EO-A22X-01	Wild type	9429	-	DLGAP5: Diploid
TCGA-EO-A22Y-01	Wild type	49	-	DLGAP5: Gain
TCGA-EO-A2CG-01	Wild type	35	-	DLGAP5: Shallow Deletion
TCGA-EO-A2CH-01	Wild type	40	-	DLGAP5: Diploid
TCGA-EO-A3AS-01	Wild type	156	-	DLGAP5: Shallow Deletion
TCGA-EO-A3AU-01	Wild type	669	-	DLGAP5: Diploid
TCGA-EO-A3AV-01	Wild type	4093	-	DLGAP5: Diploid
TCGA-EO-A3AZ-01	Wild type	997	-	DLGAP5: Diploid
TCGA-EO-A3B1-01	Wild type	38	-	DLGAP5: Gain
TCGA-EO-A3KU-01	Wild type	54	-	DLGAP5: Shallow Deletion
TCGA-EO-A3KW-01	Wild type	41	-	DLGAP5: Shallow Deletion
TCGA-EO-A3KX-01	Wild type	3203	-	DLGAP5: Diploid
TCGA-EO-A3L0-01	Wild type	75	-	DLGAP5: Diploid
TCGA-EY-A1GC-01	Wild type	34	-	DLGAP5: Gain
TCGA-EY-A1GD-01	Wild type	1076	-	DLGAP5: Diploid
TCGA-EY-A1GE-01	Wild type	41	-	DLGAP5: Diploid
TCGA-EY-A1GF-01	Wild type	341	-	DLGAP5: Diploid
TCGA-EY-A1GH-01	Wild type	56	-	DLGAP5: Diploid
TCGA-EY-A1GI-01	Wild type	4488	-	DLGAP5: Diploid
TCGA-EY-A1GJ-01	Wild type	45	-	DLGAP5: Diploid
TCGA-EY-A1GK-01	Wild type	840	-	DLGAP5: Diploid
TCGA-EY-A1GL-01	Wild type	42	-	DLGAP5: Diploid
TCGA-EY-A1GM-01	Wild type	33	-	DLGAP5: Diploid
TCGA-EY-A1GO-01	Wild type	290	-	DLGAP5: Shallow Deletion
TCGA-EY-A1GP-01	Wild type	30	-	DLGAP5: Diploid
TCGA-EY-A1GQ-01	Wild type	456	-	DLGAP5: Diploid
TCGA-EY-A1GR-01	Wild type	42	-	DLGAP5: Shallow Deletion
TCGA-EY-A1GS-01	Wild type	351	-	DLGAP5: Shallow Deletion
TCGA-EY-A1GT-01	Wild type	78	-	DLGAP5: Diploid
TCGA-EY-A1GU-01	Wild type	1179	-	DLGAP5: Diploid
TCGA-EY-A1GV-01	Wild type	35	-	DLGAP5: Diploid
TCGA-EY-A1GW-01	Wild type	55	-	DLGAP5: Gain
TCGA-EY-A1GX-01	Wild type	72	-	DLGAP5: Diploid
TCGA-EY-A1H0-01	Wild type	342	-	DLGAP5: Diploid
TCGA-EY-A210-01	Wild type	32	-	DLGAP5: Diploid
TCGA-EY-A212-01	Wild type	63	-	DLGAP5: Diploid
TCGA-EY-A214-01	Wild type	50	-	DLGAP5: Shallow Deletion
TCGA-EY-A215-01	Wild type	4650	-	DLGAP5: Diploid
TCGA-EY-A2OM-01	Wild type	623	-	DLGAP5: Diploid
TCGA-EY-A2ON-01	Wild type	73	-	DLGAP5: Diploid
TCGA-EY-A2OO-01	Wild type	64	-	DLGAP5: Shallow Deletion
TCGA-EY-A2OP-01	Wild type	448	-	DLGAP5: Diploid
TCGA-EY-A2OQ-01	Wild type	47	-	DLGAP5: Shallow Deletion
TCGA-EY-A3L3-01	Wild type	53	-	DLGAP5: Diploid
TCGA-EY-A3QX-01	Wild type	47	-	DLGAP5: Diploid
TCGA-EY-A4KR-01	Wild type	73	-	DLGAP5: Shallow Deletion
TCGA-EY-A547-01	Wild type	148	-	DLGAP5: Diploid
TCGA-EY-A548-01	Wild type	596	-	DLGAP5: Diploid
TCGA-EY-A549-01	Wild type	1319	-	DLGAP5: Diploid
TCGA-EY-A54A-01	Wild type	102	-	DLGAP5: Shallow Deletion
TCGA-EY-A5W2-01	Wild type	772	-	DLGAP5: Diploid
TCGA-EY-A72D-01	Wild type	50	-	DLGAP5: Diploid
TCGA-FI-A2CX-01	Wild type	20	-	DLGAP5: Diploid
TCGA-FI-A2CY-01	Wild type	33	-	DLGAP5: Shallow Deletion
TCGA-FI-A2D0-01	Wild type	6445	-	DLGAP5: Diploid
TCGA-FI-A2D2-01	Wild type	40	-	DLGAP5: Gain
TCGA-FI-A2D4-01	Wild type	326	-	DLGAP5: Diploid
TCGA-FI-A2D6-01	Wild type	632	-	DLGAP5: Diploid
TCGA-FI-A2EU-01	Wild type	57	-	DLGAP5: Diploid
TCGA-FI-A2EW-01	Wild type	98	-	DLGAP5: Diploid
TCGA-FI-A2EX-01	Wild type	63	-	DLGAP5: Gain
TCGA-FI-A2EY-01	Wild type	96	-	DLGAP5: Gain
TCGA-FI-A2F8-01	Wild type	68	-	DLGAP5: Shallow Deletion
TCGA-FI-A2F9-01	Wild type	45	-	DLGAP5: Shallow Deletion
TCGA-FI-A3PV-01	Wild type	61	-	DLGAP5: Diploid
TCGA-FI-A3PX-01	Wild type	87	-	DLGAP5: Gain
TCGA-H5-A2HR-01	Wild type	46	-	DLGAP5: Shallow Deletion
TCGA-JU-AAVI-01	Wild type	48	-	DLGAP5: Shallow Deletion
TCGA-K6-A3WQ-01	Wild type	33	-	DLGAP5: Gain
TCGA-KP-A3VZ-01	Wild type	76	-	DLGAP5: Diploid
TCGA-KP-A3W0-01	Wild type	39	-	DLGAP5: Diploid
TCGA-KP-A3W1-01	Wild type	43	-	DLGAP5: Diploid
TCGA-KP-A3W3-01	Wild type	32	-	DLGAP5: Diploid
TCGA-KP-A3W4-01	Wild type	47	-	DLGAP5: Diploid
TCGA-PG-A5BC-01	Wild type	42	-	DLGAP5: Diploid
TCGA-PG-A6IB-01	Wild type	434	-	DLGAP5: Diploid
TCGA-PG-A7D5-01	Wild type	30	-	DLGAP5: Gain
TCGA-PG-A914-01	Wild type	135	-	DLGAP5: Diploid
TCGA-PG-A915-01	Wild type	72	-	DLGAP5: Shallow Deletion
TCGA-PG-A916-01	Wild type	41	-	DLGAP5: Diploid
TCGA-PG-A917-01	Wild type	712	-	DLGAP5: Diploid
TCGA-QF-A5YS-01	Wild type	1562	-	DLGAP5: Diploid
TCGA-QF-A5YT-01	Wild type	7	-	DLGAP5: Diploid
TCGA-QS-A5YQ-01	Wild type	932	-	DLGAP5: Diploid
TCGA-QS-A5YR-01	Wild type	245	-	DLGAP5: Diploid
TCGA-QS-A744-01	Wild type	63	-	DLGAP5: Diploid
TCGA-QS-A8F1-01	Wild type	63	-	DLGAP5: Shallow Deletion
TCGA-SJ-A6ZI-01	Wild type	1307	-	DLGAP5: Diploid
TCGA-SJ-A6ZJ-01	Wild type	56	-	DLGAP5: Diploid
TCGA-SL-A6J9-01	Wild type	47	-	DLGAP5: Diploid
TCGA-SL-A6JA-01	Wild type	746	-	DLGAP5: Diploid
